# Supplementary material for: Integrated Behavioral Profiles of Physical Activity and Dietary Intake in Young Adults and Their Associations with Lower Limb Injury Occurrence
Source: Nutrients. 2025 Oct 11;17(20):3196. doi: 10.3390/nu17203196 (PMC12567443; doi:10.3390/nu17203196)
Supplement: Supplementary file 1 [file nutrients-17-03196-s001.zip]

Archive with 3 entries (3 files):
- Supplementary ST1.pdf
- Supplementary_ST2.pdf
- Supplementary_ST3.pdf
